# Supplementary material for: Prediction of prognosis in patients with severe COVID-19 pneumonia using CT score by emergency physicians: a single-center retrospective study
Source: Sci Rep. 2023 Mar 10;13:4045. doi: 10.1038/s41598-023-31312-5 (PMC10004443; doi:10.1038/s41598-023-31312-5)
Supplement: Supplementary file 1 — Supplementary Information 1. [file 41598_2023_31312_MOESM1_ESM.xlsx]

## Sheet: Sheet2
No	Age	Sex	EPRU	EPRM	EPRL	EPLU	EPLM	EPLL	EPCTS	EP1RU	EP1RM	EP1RL	EP1LU	EP1LM	EP1LL	EP1CTS	EP2RU	EP2RM	EP2RL	EP2LU	EP2LM	EP2LL	EP2CTS	RDRU	RDRM	RDRL	RDLU	RDLM	RDLL	RDCTS	RD1RU	RD1RM	RD1RL	RD1LU	RD1LM	RD1LL	RD1CTS	RD2RU	RD2RM	RD2RL	RD2LU	RD2LM	RD2LL	RD2CTS	CT16.7	CT19.7	4Cscore	APACHE2	SOFA
9	80	1	2	2.5	2	1.5	2.5	2	12.5	2	3	2	2	2	2	13	2	2	2	1	3	2	12	3	3	3	2	3	3	17	3	3	3	2	3	3	17	3	3	3	2	3	3	17	0	0	15	9	3
10	50	1	3	4	3	3	4.5	4	21.5	3	4	3	3	4	4	21	3	4	3	3	5	4	22	4	5	4	4	5	4	26	4	5	4	4	5	4	26	4	5	4	4	5	4	26	1	1	9	8	3
11	76	1	4	3.5	2.5	3	2	2	17	4	4	3	3	2	2	18	4	3	2	3	2	2	16	3	4	1	4	4	2.5	18.5	3	4	1	4	4	3	19	3	4	1	4	4	2	18	1	0	17	18	4
12	71	0	1.5	2	2.5	2	2	3	13	2	2	3	2	2	3	14	1	2	2	2	2	3	12	2	2.5	3	3	3	3	16.5	2	2	3	3	3	3	16	2	3	3	3	3	3	17	0	0	12	8	3
13	79	0	1	1.5	2	1	1.5	1.5	8.5	1	2	2	1	2	2	10	1	1	2	1	1	1	7	1	2	3	1	1.5	3	11.5	1	2	3	1	1	3	11	1	2	3	1	2	3	12	0	0	12	11	3
14	84	0	3.5	3.5	4	2.5	3	4	20.5	3	3	4	2	3	4	19	4	4	4	3	3	4	22	3	4	5	2	4	5	23	3	4	5	2	4	5	23	3	4	5	2	4	5	23	1	1	13	12	4
15	66	1	1.5	2	2	1.5	3	2.5	12.5	2	2	2	2	3	2	13	1	2	2	1	3	3	12	2	3	3	2	4	3	17	2	3	3	2	4	3	17	2	3	3	2	4	3	17	0	0	10	9	4
16	74	1	4	3	2.5	2.5	2.5	2	16.5	3	2	1	2	2	2	12	5	4	4	3	3	2	21	5	4	3	3	4	1	20	5	4	3	3	4	1	20	5	4	3	3	4	1	20	0	1	15	9	7
17	61	1	3	2.5	4	3	3.5	4.5	20.5	3	3	4	3	4	4	21	3	2	4	3	3	5	20	4	4	4	4	4	4	24	4	4	4	4	4	4	24	4	4	4	4	4	4	24	1	1	12	6	4
18	75	1	0.5	0.5	1.5	0	1	2	5.5	1	1	1	0	1	2	6	0	0	2	0	1	2	5	0	1	2	0	1	2	6	0	1	2	0	1	2	6	0	1	2	0	1	2	6	0	0	19	23	6
19	59	1	3	3	3	1.5	1	2.5	14	3	2	2	1	1	2	11	3	4	4	2	1	3	17	3	4	4	2	2	4	19	3	4	4	2	2	4	19	3	4	4	2	2	4	19	0	0	10	12	4
20	56	0	3	2.5	3	2	3	2.5	16	3	3	3	2	3	2	16	3	2	3	2	3	3	16	4	4	4	1.5	4	3	20.5	4	4	4	1	4	3	20	4	4	4	2	4	3	21	0	1	10	9	3
22	70	1	2	2	3	0.5	2.5	3	13	2	2	3	1	3	3	14	2	2	3	0	2	3	12	2	2	3	1	3	4	15	2	2	3	1	3	4	15	2	2	3	1	3	4	15	0	0	13	13	3
23	79	0	2.5	2	2.5	2.5	2	3	14.5	2	2	3	2	2	4	15	3	2	2	3	2	2	14	4	3	4	3	4	4.5	22.5	4	3	4	3	4	5	23	4	3	4	3	4	4	22	0	1	12	10	3
24	63	1	1	1.5	2	3	3.5	3.5	14.5	1	1	2	3	3	3	13	1	2	2	3	4	4	16	2	2	2	3	4	4	17	2	2	2	3	4	4	17	2	2	2	3	4	4	17	0	0	9	7	3
25	68	1	1.5	2.5	3.5	0.5	2	5	15	2	3	3	1	3	5	17	1	2	4	0	1	5	13	3	4	4	1	3	4	19	3	4	4	1	3	4	19	3	4	4	1	3	4	19	0	0	16	25	12
26	68	1	4.5	3.5	4.5	3.5	3.5	3.5	23	4	3	4	3	3	3	20	5	4	5	4	4	4	26	5	5	5	4.5	4	3	26.5	5	5	5	5	4	3	27	5	5	5	4	4	3	26	1	1	12	15	4
27	69	1	1	1.5	3.5	1	1.5	2.5	11	1	2	3	1	2	2	11	1	1	4	1	1	3	11	1	3	4	1	3	3	15	1	3	4	1	3	3	15	1	3	4	1	3	3	15	0	0	11	8	3
28	42	1	2.5	3	2.5	3	3	2.5	16.5	2	3	2	3	3	2	15	3	3	3	3	3	3	18	3	4	3	2.5	4	3	19.5	3	4	3	2	4	3	19	3	4	3	3	4	3	20	0	0	5	9	4
29	74	1	2	2.5	2.5	1.5	2	2	12.5	3	3	3	2	2	2	15	1	2	2	1	2	2	10	2	3	2	2	2	1	12	2	3	2	2	2	1	12	2	3	2	2	2	1	12	0	0	12	10	3
30	66	1	1	2	2.5	1	1.5	2.5	10.5	1	2	2	1	1	2	9	1	2	3	1	2	3	12	2	3	4	1	3	3	16	2	3	4	1	3	3	16	2	3	4	1	3	3	16	0	0	15	13	6
31	59	1	2	1.5	1.5	1	1	1	8	2	1	1	1	1	1	7	2	2	2	1	1	1	9	3	3	2	1	2	1	12	3	3	2	1	2	1	12	3	3	2	1	2	1	12	0	0	10	12	8
32	64	1	3	3	4	3	3	3	19	3	3	4	3	3	2	18	3	3	4	3	3	4	20	4	4	4	4	3.5	2	21.5	4	4	4	4	3	2	21	4	4	4	4	4	2	22	1	1	11	9	4
33	73	1	0.5	1.5	2	1	1	2.5	8.5	1	2	2	1	2	2	10	0	1	2	1	0	3	7	1	2	3	1	2	3	12	1	2	3	1	2	3	12	1	2	3	1	2	3	12	0	0	11	11	4
34	79	0	3	3	2.5	2.5	3	2.5	16.5	3	3	3	3	3	3	18	3	3	2	2	3	2	15	3	4	3	3	3	2	18	3	4	3	3	3	2	18	3	4	3	3	3	2	18	0	0	16	18	9
35	72	1	3.5	3	3	3	2	3	17.5	4	3	3	3	2	3	18	3	3	3	3	2	3	17	4	4	3	3	3.5	3	20.5	4	4	3	3	4	3	21	4	4	3	3	3	3	20	1	1	17	12	9
36	70	1	1.5	1.5	2	1	1	1	8	2	2	2	1	1	1	9	1	1	2	1	1	1	7	2	2	2	1	2	1	10	2	2	2	1	2	1	10	2	2	2	1	2	1	10	0	0	12	12	3
37	83	1	0.5	0.5	1	0	0.5	0	2.5	1	1	1	0	1	0	4	0	0	1	0	0	0	1	0	1	1	1	0	1	4	0	1	1	1	0	1	4	0	1	1	1	0	1	4	0	0	18	17	8
38	76	1	2.5	3	3	1	2	3	14.5	2	3	3	1	2	3	14	3	3	3	1	2	3	15	2.5	4	4	1	4	4	19.5	3	4	4	1	4	4	20	2	4	4	1	4	4	19	0	0	13	14	4
39	61	1	2	2	2.5	1	1.5	2.5	11.5	3	3	3	2	2	3	16	1	1	2	0	1	2	7	4	4	5	3	4	5	25	4	4	5	3	4	5	25	4	4	5	3	4	5	25	0	1	12	9	4
40	54	1	1	1	1	0	0	0	3	1	1	1	0	0	0	3	1	1	1	0	0	0	3	2	1	1	1	0	0	5	2	1	1	1	0	0	5	2	1	1	1	0	0	5	0	0	9	5	6
41	44	1	4.5	4	5	1.5	2	3	20	4	4	5	1	2	2	18	5	4	5	2	2	4	22	3.5	4.5	5	2	3	5	23	3	4	5	2	3	5	22	4	5	5	2	3	5	24	1	1	7	7	4
42	71	1	1	1.5	1.5	1.5	1.5	1	8	1	2	1	1	2	1	8	1	1	2	2	1	1	8	3	3	2	3	3	1	15	3	3	2	3	3	1	15	3	3	2	3	3	1	15	0	0	14	12	9
43	75	0	1	2	2.5	1	2	2.5	11	1	2	2	1	2	2	10	1	2	3	1	2	3	12	1.5	3	3	2	3	3	15.5	1	3	3	2	3	3	15	2	3	3	2	3	3	16	0	0	12	8	3
44	42	0	1.5	2	2	1.5	2	2	11	1	2	2	1	2	2	10	2	2	2	2	2	2	12	3	3	3	3	3	4	19	3	3	3	3	3	4	19	3	3	3	3	3	4	19	0	0	7	4	3
45	61	1	0	1	1	1	1	1	5	0	1	1	1	1	1	5	0	1	1	1	1	1	5	0	1.5	2	0	1.5	3	8	0	1	2	0	1	3	7	0	2	2	0	2	3	9	0	0	9	17	7
46	52	1	3.5	4	5	1.5	2	4	20	4	4	5	2	3	4	22	3	4	5	1	1	4	18	4	4	5	2.5	3	5	23.5	4	4	5	2	3	5	23	4	4	5	3	3	5	24	1	1	13	6	3
47	65	1	1.5	2	1.5	1.5	2.5	2.5	11.5	2	2	1	2	3	2	12	1	2	2	1	2	3	11	3	3	2	3	4	4	19	3	3	2	3	4	4	19	3	3	2	3	4	4	19	0	0	16	21	7
48	67	0	2.5	3.5	3	4.5	4.5	4	22	2	3	3	4	4	3	19	3	4	3	5	5	5	25	2.5	3	4.5	4	5	4	23	2	3	4	4	5	4	22	3	3	5	4	5	4	24	1	1	9	8	4
49	57	1	5	4.5	5	4.5	5	4.5	28.5	5	4	5	4	5	4	27	5	5	5	5	5	5	30	5	4	5	5	5	5	29	5	4	5	5	5	5	29	5	4	5	5	5	5	29	1	1	9	6	7
50	48	1	2.5	2	2	1.5	2	2	12	2	2	2	2	2	2	12	3	2	2	1	2	2	12	3	3	2	2	3	2	15	3	3	2	2	3	2	15	3	3	2	2	3	2	15	0	0	9	10	4
51	82	0	1.5	2.5	2	0.5	0.5	1	8	2	2	2	1	1	2	10	1	3	2	0	0	0	6	3	3	4	0	0	3	13	3	3	4	0	0	3	13	3	3	4	0	0	3	13	0	0	14	10	3
52	62	0	4.5	4.5	4	2	1.5	2	18.5	4	4	4	1	2	2	17	5	5	4	3	1	2	20	5	5	5	3	3	4	25	5	5	5	3	3	4	25	5	5	5	3	3	4	25	1	1	10	14	3
53	57	1	2.5	2.5	3	4.5	4	3	19.5	2	3	3	4	3	3	18	3	2	3	5	5	3	21	3.5	3	3	5	5	3	22.5	4	3	3	5	5	3	23	3	3	3	5	5	3	22	1	1	11	14	6
54	69	0	3	2	2.5	1.5	1.5	2	12.5	4	3	3	2	2	2	16	2	1	2	1	1	2	9	4	3	4	3	3	3	20	4	3	4	3	3	3	20	4	3	4	3	3	3	20	0	1	12	14	5
55	51	1	3	3	4	1	2	4	17	3	3	4	1	3	4	18	3	3	4	1	1	4	16	3	4	4	1	3	5	20	3	4	4	1	3	5	20	3	4	4	1	3	5	20	1	1	12	16	7
57	51	1	1	2	1.5	1	1.5	1.5	8.5	1	2	2	1	2	2	10	1	2	1	1	1	1	7	1.5	2.5	3	2	2	3	14	2	3	3	2	2	3	15	1	2	3	2	2	3	13	0	0	8	20	7
58	57	1	2	2.5	2	3	2	1.5	13	2	2	2	3	2	1	12	2	3	2	3	2	2	14	2	2	3	3	3	2	15	2	2	3	3	3	2	15	2	2	3	3	3	2	15	0	0	11	6	4
59	61	1	3.5	3.5	3	2.5	2.5	3	18	3	4	3	2	3	3	18	4	3	3	3	2	3	18	4	4	4	2	4	4	22	4	4	4	1	4	4	21	4	4	4	3	4	4	23	1	1	16	13	4
60	57	1	4.5	4.5	5	4.5	4.5	4	27	4	4	5	4	4	3	24	5	5	5	5	5	5	30	5	5	5	4.5	5	3	27.5	5	5	5	4	5	3	27	5	5	5	5	5	3	28	1	1	13	15	8
61	49	1	1.5	2	3	2.5	3.5	4.5	17	2	2	3	3	3	4	17	1	2	3	2	4	5	17	1.5	2.5	5	4	4	5	22	1	2	5	4	4	5	21	2	3	5	4	4	5	23	1	1	8	10	4
62	59	0	1.5	1.5	0	1	1.5	2	7.5	1	1	0	1	2	1	6	2	2	0	1	1	3	9	2	1	0	1	2	3	9	2	1	0	1	2	3	9	2	1	0	1	2	3	9	0	0	11	10	7
63	50	1	3	3.5	2.5	2	2.5	3.5	17	3	3	3	2	3	4	18	3	4	2	2	2	3	16	3	3	4	3	3	4	20	3	3	4	3	3	4	20	3	3	4	3	3	4	20	1	1	9	7	3
64	57	0	3	3	4	1	2	3	16	3	3	4	1	2	3	16	3	3	4	1	2	3	16	3	3	4	2	3	3	18	3	3	4	2	3	3	18	3	3	4	2	3	3	18	0	0	5	9	4
65	43	1	2	2	3	1	1	2.5	11.5	2	2	3	1	1	3	12	2	2	3	1	1	2	11	2	3	4	1	2	4	16	2	3	4	1	2	4	16	2	3	4	1	2	4	16	0	0	9	13	5
66	54	0	1	2	3	1.5	2	3.5	13	1	2	3	1	2	4	13	1	2	3	2	2	3	13	1	3	3	2	3	4	16	1	3	3	2	3	4	16	1	3	3	2	3	4	16	0	0	6	5	3
67	53	1	3.5	3	3	1.5	2	2	15	3	3	3	1	2	2	14	4	3	3	2	2	2	16	3	3	3	2	3	3	17	3	3	3	2	3	3	17	3	3	3	2	3	3	17	0	0	6	5	3
68	57	1	2	2	3	1.5	1.5	2	12	3	3	3	2	2	1	14	1	1	3	1	1	3	10	1	2.5	3	1	1	1	9.5	1	2	3	1	1	1	9	1	3	3	1	1	1	10	0	0	6	11	4
69	39	1	3.5	2.5	2	1.5	1.5	1	12	3	3	2	1	1	1	11	4	2	2	2	2	1	13	3	3	2	2	2	2	14	3	3	2	2	2	2	14	3	3	2	2	2	2	14	0	0	7	3	4
70	64	1	3.5	2.5	3	3.5	2	1.5	16	3	3	3	3	2	2	16	4	2	3	4	2	1	16	4	3	4	4.5	3.5	4	23	4	3	4	5	4	4	24	4	3	4	4	3	4	22	0	1	12	20	7
71	64	1	4.5	4	4.5	3	4	4.5	24.5	4	4	4	3	4	4	23	5	4	5	3	4	5	26	5	4	5	4	4	5	27	5	4	5	4	4	5	27	5	4	5	4	4	5	27	1	1	13	12	5
72	37	1	2	2	2	1.5	2.5	3.5	13.5	2	2	2	1	3	4	14	2	2	2	2	2	3	13	2	3	2	2	3	3	15	2	3	2	2	3	3	15	2	3	2	2	3	3	15	0	0	7	9	4
73	50	1	2	2	2	2	2.5	2	12.5	2	2	1	2	3	2	12	2	2	3	2	2	2	13	4	3	3	3	3	3	19	4	3	3	3	3	3	19	4	3	3	3	3	3	19	0	0	11	9	3
74	58	1	2	3	2.5	1	3	3	14.5	2	3	2	1	3	3	14	2	3	3	1	3	3	15	3	4	3	2	4	3	19	3	4	3	2	4	3	19	3	4	3	2	4	3	19	0	0	13	21	9
75	30	1	1	2	2.5	1	2	2	10.5	1	2	2	1	2	2	10	1	2	3	1	2	2	11	3	3	3	2	3	3	17	3	3	3	2	3	3	17	3	3	3	2	3	3	17	0	0	6	2	3
76	46	1	3.5	3.5	3.5	2.5	2.5	3	18.5	3	3	3	2	2	2	15	4	4	4	3	3	4	22	4	4	4	3	3	4	22	4	4	4	3	3	4	22	4	4	4	3	3	4	22	1	1	6	10	3
77	57	1	4	3	5	1.5	2.5	4.5	20.5	4	4	5	1	3	4	21	4	2	5	2	2	5	20	4	4	5	2	4	4	23	4	4	5	2	4	4	23	4	4	5	2	4	4	23	1	1	12	12	4
78	59	1	2.5	3	2	3	2.5	2	15	2	3	2	3	3	2	15	3	3	2	3	2	2	15	3	4	3	3	3	3	19	3	4	3	3	3	3	19	3	4	3	3	3	3	19	0	0	10	15	7
79	61	1	2.5	2.5	2.5	2	2.5	3	15	2	2	2	2	3	3	14	3	3	3	2	2	3	16	3	3	4	3	3	3.5	19.5	3	3	4	3	3	3	19	3	3	4	3	3	4	20	0	0	10	11	4
80	75	1	5	5	4.5	3.5	4.5	4	26.5	5	5	5	4	4	5	28	5	5	4	3	5	3	25	5	4	5	4	4.5	5	27.5	5	4	5	4	5	5	28	5	4	5	4	4	5	27	1	1	14	16	4
81	37	1	2	2	2.5	1	2	3	12.5	2	2	2	1	2	3	12	2	2	3	1	2	3	13	3.5	4	4	2	4	3.5	21	3	4	4	2	4	3	20	4	4	4	2	4	4	22	0	1	7	5	4
[truncated: 84 more columns]
