# Supplementary material for: Prediction of prognosis in patients with severe COVID-19 pneumonia using CT score by emergency physicians: a single-center retrospective study
Source: Sci Rep. 2023 Mar 10;13:4045. doi: 10.1038/s41598-023-31312-5 (PMC10004443; doi:10.1038/s41598-023-31312-5)
Supplement: Supplementary file 2 — Supplementary Information 2. [file 41598_2023_31312_MOESM2_ESM.xlsx]

## Sheet: Sheet2
No	severe	age	sex	EPCTS	CT14.25	CT10.25	EP1CTS	EP2CTS	EPRU	EPRM	EPRL	EPLU	EPLM	EPLL	EP1RU	EP1RM	EP1RL	EP1LU	EP1LM	EP1LL	EP2RU	EP2RM	EP2RL	EP2LU	EP2LM	EP2LL	onset CT	admission	death	deathECMO	HD	DM	HT
9	1	80	1	12.5	0	1	13	12	2	2.5	2	1.5	2.5	2	2	3	2	2	2	2	2	2	2	1	3	2	6	7	0	0	0	1	1
10	1	50	1	21.5	1	1	21	22	3	4	3	3	4.5	4	3	4	3	3	4	4	3	4	3	3	5	4	8	9	0	0	0	0	1
11	1	76	1	17	1	1	18	16	4	3.5	2.5	3	2	2	4	4	3	3	2	2	4	3	2	3	2	2	2	4	0	0	0	1	1
12	1	71	0	13	0	1	14	12	1.5	2	2.5	2	2	3	2	2	3	2	2	3	1	2	2	2	2	3	9	4	0	0	0	1	0
13	1	79	0	8.5	0	0	10	7	1	1.5	2	1	1.5	1.5	1	2	2	1	2	2	1	1	2	1	1	1	7	8	1	1	0	0	0
14	1	84	0	20.5	1	1	19	22	3.5	3.5	4	2.5	3	4	3	3	4	2	3	4	4	4	4	3	3	4	8	8	1	1	0	1	1
15	1	66	1	12.5	0	1	13	12	1.5	2	2	1.5	3	2.5	2	2	2	2	3	2	1	2	2	1	3	3	7	1	0	0	0	0	1
16	1	74	1	16.5	1	1	12	21	4	3	2.5	2.5	2.5	2	3	2	1	2	2	2	5	4	4	3	3	2	6	5	0	0	0	1	1
17	1	61	1	20.5	1	1	21	20	3	2.5	4	3	3.5	4.5	3	3	4	3	4	4	3	2	4	3	3	5	11	8	0	0	0	0	0
18	1	75	1	5.5	0	0	6	5	0.5	0.5	1.5	0	1	2	1	1	1	0	1	2	0	0	2	0	1	2	1	1	0	0	0	0	0
19	1	59	1	14	0	1	11	17	3	3	3	1.5	1	2.5	3	2	2	1	1	2	3	4	4	2	1	3	8	9	0	0	0	0	1
20	1	56	0	16	1	1	16	16	3	2.5	3	2	3	2.5	3	3	3	2	3	2	3	2	3	2	3	3	8	9	0	0	0	1	1
22	1	70	1	13	0	1	14	12	2	2	3	0.5	2.5	3	2	2	3	1	3	3	2	2	3	0	2	3	9	10	0	0	0	1	0
23	1	79	0	14.5	1	1	15	14	2.5	2	2.5	2.5	2	3	2	2	3	2	2	4	3	2	2	3	2	2	7	8	1	1	0	0	0
24	1	63	1	14.5	1	1	13	16	1	1.5	2	3	3.5	3.5	1	1	2	3	3	3	1	2	2	3	4	4	10	8	0	0	0	0	0
25	1	68	1	15	1	1	17	13	1.5	2.5	3.5	0.5	2	5	2	3	3	1	3	5	1	2	4	0	1	5	6	7	1	1	0	1	0
26	1	68	1	23	1	1	20	26	4.5	3.5	4.5	3.5	3.5	3.5	4	3	4	3	3	3	5	4	5	4	4	4	2	3	0	0	0	1	1
27	1	69	1	11	0	1	11	11	1	1.5	3.5	1	1.5	2.5	1	2	3	1	2	2	1	1	4	1	1	3	7	2	0	0	0	1	0
28	1	42	1	16.5	1	1	15	18	2.5	3	2.5	3	3	2.5	2	3	2	3	3	2	3	3	3	3	3	3	4	5	0	0	0	0	1
29	1	74	1	12.5	0	1	15	10	2	2.5	2.5	1.5	2	2	3	3	3	2	2	2	1	2	2	1	2	2	10	6	0	0	0	0	0
30	1	66	1	10.5	0	1	9	12	1	2	2.5	1	1.5	2.5	1	2	2	1	1	2	1	2	3	1	2	3	11	12	0	0	0	1	1
31	1	59	1	8	0	0	7	9	2	1.5	1.5	1	1	1	2	1	1	1	1	1	2	2	2	1	1	1	6	2	0	0	1	1	1
32	1	64	1	19	1	1	18	20	3	3	4	3	3	3	3	3	4	3	3	2	3	3	4	3	3	4	5	6	1	1	0	0	0
33	1	73	1	8.5	0	0	10	7	0.5	1.5	2	1	1	2.5	1	2	2	1	2	2	0	1	2	1	0	3	4	4	0	0	0	0	0
34	1	79	0	16.5	1	1	18	15	3	3	2.5	2.5	3	2.5	3	3	3	3	3	3	3	3	2	2	3	2	4	5	0	0	1	1	0
35	1	72	1	17.5	1	1	18	17	3.5	3	3	3	2	3	4	3	3	3	2	3	3	3	3	3	2	3	9	2	1	1	1	1	1
36	1	70	1	8	0	0	9	7	1.5	1.5	2	1	1	1	2	2	2	1	1	1	1	1	2	1	1	1	5	6	0	0	0	1	1
37	1	83	1	2.5	0	0	4	1	0.5	0.5	1	0	0.5	0	1	1	1	0	1	0	0	0	1	0	0	0	2	2	0	0	1	0	1
38	1	76	1	14.5	1	1	14	15	2.5	3	3	1	2	3	2	3	3	1	2	3	3	3	3	1	2	3	11	12	0	0	0	1	0
39	1	61	1	11.5	0	1	16	7	2	2	2.5	1	1.5	2.5	3	3	3	2	2	3	1	1	2	0	1	2	7	8	0	0	0	0	0
40	1	54	1	3	0	0	3	3	1	1	1	0	0	0	1	1	1	0	0	0	1	1	1	0	0	0	3	4	0	0	0	1	0
41	1	44	1	20	1	1	18	22	4.5	4	5	1.5	2	3	4	4	5	1	2	2	5	4	5	2	2	4	6	7	0	0	0	0	0
42	1	71	1	8	0	0	8	8	1	1.5	1.5	1.5	1.5	1	1	2	1	1	2	1	1	1	2	2	1	1	0	2	0	0	1	0	1
43	1	75	0	11	0	1	10	12	1	2	2.5	1	2	2.5	1	2	2	1	2	2	1	2	3	1	2	3	6	7	0	0	0	1	1
44	1	42	0	11	0	1	10	12	1.5	2	2	1.5	2	2	1	2	2	1	2	2	2	2	2	2	2	2	6	3	0	0	0	0	0
45	1	61	1	5	0	0	5	5	0	1	1	1	1	1	0	1	1	1	1	1	0	1	1	1	1	1	0	1	0	0	0	0	0
46	1	52	1	20	1	1	22	18	3.5	4	5	1.5	2	4	4	4	5	2	3	4	3	4	5	1	1	4	4	6	0	0	0	1	1
47	1	65	1	11.5	0	1	12	11	1.5	2	1.5	1.5	2.5	2.5	2	2	1	2	3	2	1	2	2	1	2	3	4	5	0	0	0	0	1
48	1	67	0	22	1	1	19	25	2.5	3.5	3	4.5	4.5	4	2	3	3	4	4	3	3	4	3	5	5	5	11	6	0	0	0	0	0
49	1	57	1	28.5	1	1	27	30	5	4.5	5	4.5	5	4.5	5	4	5	4	5	4	5	5	5	5	5	5	10	11	0	1	0	0	1
50	1	48	1	12	0	1	12	12	2.5	2	2	1.5	2	2	2	2	2	2	2	2	3	2	2	1	2	2	4	5	0	1	0	1	1
51	1	82	0	8	0	0	10	6	1.5	2.5	2	0.5	0.5	1	2	2	2	1	1	2	1	3	2	0	0	0	0	2	0	0	0	0	1
52	1	62	0	18.5	1	1	17	20	4.5	4.5	4	2	1.5	2	4	4	4	1	2	2	5	5	4	3	1	2	8	9	0	0	0	0	0
53	1	57	1	19.5	1	1	18	21	2.5	2.5	3	4.5	4	3	2	3	3	4	3	3	3	2	3	5	5	3	11	11	0	1	0	1	1
54	1	69	0	12.5	0	1	16	9	3	2	2.5	1.5	1.5	2	4	3	3	2	2	2	2	1	2	1	1	2	11	7	0	0	0	1	0
55	1	51	1	17	1	1	18	16	3	3	4	1	2	4	3	3	4	1	3	4	3	3	4	1	1	4	10	6	0	1	0	1	0
57	1	51	1	8.5	0	0	10	7	1	2	1.5	1	1.5	1.5	1	2	2	1	2	2	1	2	1	1	1	1	4	5	0	0	0	0	0
58	1	57	1	13	0	1	12	14	2	2.5	2	3	2	1.5	2	2	2	3	2	1	2	3	2	3	2	2	7	8	0	0	0	1	1
59	1	61	1	18	1	1	18	18	3.5	3.5	3	2.5	2.5	3	3	4	3	2	3	3	4	3	3	3	2	3	6	7	0	1	0	1	1
60	1	57	1	27	1	1	24	30	4.5	4.5	5	4.5	4.5	4	4	4	5	4	4	3	5	5	5	5	5	5	0	1	0	0	1	0	0
61	1	49	1	17	1	1	17	17	1.5	2	3	2.5	3.5	4.5	2	2	3	3	3	4	1	2	3	2	4	5	7	6	0	0	0	0	0
62	1	59	0	7.5	0	0	6	9	1.5	1.5	0	1	1.5	2	1	1	0	1	2	1	2	2	0	1	1	3	2	2	0	0	1	0	1
63	1	50	1	17	1	1	18	16	3	3.5	2.5	2	2.5	3.5	3	3	3	2	3	4	3	4	2	2	2	3	6	6	0	0	0	0	1
64	1	57	0	16	1	1	16	16	3	3	4	1	2	3	3	3	4	1	2	3	3	3	4	1	2	3	6	6	0	0	0	0	0
65	1	43	1	11.5	0	1	12	11	2	2	3	1	1	2.5	2	2	3	1	1	3	2	2	3	1	1	2	6	6	0	0	0	0	0
66	1	54	0	13	0	1	13	13	1	2	3	1.5	2	3.5	1	2	3	1	2	4	1	2	3	2	2	3	5	5	0	0	0	0	0
67	1	53	1	15	1	1	14	16	3.5	3	3	1.5	2	2	3	3	3	1	2	2	4	3	3	2	2	2	10	10	0	0	0	0	0
68	1	57	1	12	0	1	14	10	2	2	3	1.5	1.5	2	3	3	3	2	2	1	1	1	3	1	1	3	6	6	0	0	0	0	0
69	1	39	1	12	0	1	11	13	3.5	2.5	2	1.5	1.5	1	3	3	2	1	1	1	4	2	2	2	2	1	9	10	0	0	0	0	0
70	1	64	1	16	1	1	16	16	3.5	2.5	3	3.5	2	1.5	3	3	3	3	2	2	4	2	3	4	2	1	18	18	0	0	0	1	1
71	1	64	1	24.5	1	1	23	26	4.5	4	4.5	3	4	4.5	4	4	4	3	4	4	5	4	5	3	4	5	5	5	0	0	0	1	0
72	1	37	1	13.5	0	1	14	13	2	2	2	1.5	2.5	3.5	2	2	2	1	3	4	2	2	2	2	2	3	7	7	0	0	0	0	0
73	1	50	1	12.5	0	1	12	13	2	2	2	2	2.5	2	2	2	1	2	3	2	2	2	3	2	2	2	14	8	0	0	0	1	0
74	1	58	1	14.5	1	1	14	15	2	3	2.5	1	3	3	2	3	2	1	3	3	2	3	3	1	3	3	5	6	0	0	0	1	1
75	1	30	1	10.5	0	1	10	11	1	2	2.5	1	2	2	1	2	2	1	2	2	1	2	3	1	2	2	5	5	0	0	0	1	0
76	1	46	1	18.5	1	1	15	22	3.5	3.5	3.5	2.5	2.5	3	3	3	3	2	2	2	4	4	4	3	3	4	6	6	0	0	0	0	0
77	1	57	1	20.5	1	1	21	20	4	3	5	1.5	2.5	4.5	4	4	5	1	3	4	4	2	5	2	2	5	12	11	0	1	0	1	0
78	1	59	1	15	1	1	15	15	2.5	3	2	3	2.5	2	2	3	2	3	3	2	3	3	2	3	2	2	8	9	0	0	0	1	0
79	1	61	1	15	1	1	14	16	2.5	2.5	2.5	2	2.5	3	2	2	2	2	3	3	3	3	3	2	2	3	10	11	0	0	0	0	1
80	1	75	1	26.5	1	1	28	25	5	5	4.5	3.5	4.5	4	5	5	5	4	4	5	5	5	4	3	5	3	12	8	0	0	0	1	1
81	1	37	1	12.5	0	1	12	13	2	2	2.5	1	2	3	2	2	2	1	2	3	2	2	3	1	2	3	4	5	0	0	0	0	0
100	0	91	1	2	0	0	4	0	0	0.5	0	0	0.5	1	0	1	0	0	1	2	0	0	0	0	0	0	5	2	0	0	0	0	0
101	0	67	1	5.5	0	0	5	6	2	1	0.5	1	0.5	0.5	2	1	0	1	1	0	2	1	1	1	0	1	5	4	0	0	0	0	0
102	0	39	1	5.5	0	0	5	6	0.5	1	1.5	0	1	1.5	1	1	1	0	1	1	0	1	2	0	1	2	11	10	0	0	0	0	0
103	0	72	0	7.5	0	0	9	6	0	1	1.5	1.5	1.5	2	0	2	1	2	2	2	0	0	2	1	1	2	2	3	0	0	0	1	1
104	0	75	1	8	0	0	7	9	0.5	1	3	0.5	1.5	1.5	1	1	2	1	1	1	0	1	4	0	2	2	9	7	0	0	0	0	0
105	0	49	1	5	0	0	6	4	1	1	1	0.5	0.5	1	1	1	1	1	1	1	1	1	1	0	0	1	14	14	0	0	0	0	0
106	0	75	1	7.5	0	0	9	6	1.5	2	2	0	1	1	2	2	3	0	1	1	1	2	1	0	1	1	12	11	0	0	0	1	1
107	0	30	1	1.5	0	0	3	0	0.5	0.5	0	0.5	0	0	1	1	0	1	0	0	0	0	0	0	0	0	14	14	0	0	0	0	0
108	0	48	0	5.5	0	0	5	6	2	0.5	1.5	1	0	0.5	2	1	1	1	0	0	2	0	2	1	0	1	5	5	0	0	0	0	0
109	0	30	0	0	0	0	0	0	0	0	0	0	0	0	0	0	0	0	0	0	0	0	0	0	0	0	2	2	0	0	0	0	0
110	0	26	1	0	0	0	0	0	0	0	0	0	0	0	0	0	0	0	0	0	0	0	0	0	0	0	11	9	0	0	0	0	0
111	0	57	1	9	0	0	11	7	0.5	1.5	2.5	0.5	1.5	2.5	1	2	2	1	2	3	0	1	3	0	1	2	7	7	0	0	1	0	1
112	0	55	1	6	0	0	5	7	1	0.5	2	0	1	1.5	1	0	2	0	1	1	1	1	2	0	1	2	1	1	0	0	0	0	0
113	0	69	0	3	0	0	6	0	0.5	0	1	0.5	0.5	0.5	1	0	2	1	1	1	0	0	0	0	0	0	5	5	0	0	0	1	0
114	0	66	1	0.5	0	0	1	0	0	0	0.5	0	0	0	0	0	1	0	0	0	0	0	0	0	0	0	2	2	0	0	1	1	1
115	0	72	1	8	0	0	8	8	1	1.5	2	1	1	1.5	1	2	2	1	1	1	1	1	2	1	1	2	1	1	0	0	0	0	0
116	0	70	1	6	0	0	6	6	1	1	1	1	1	1	1	1	1	1	1	1	1	1	1	1	1	1	3	3	0	0	0	0	0
117	0	78	1	8	0	0	8	8	1	2	2	1	1	1	1	2	2	1	1	1	1	2	2	1	1	1	4	4	0	0	0	0	0
118	0	65	1	0.5	0	0	1	0	0	0	0	0	0	0.5	0	0	0	0	0	1	0	0	0	0	0	0	2	2	0	0	1	1	1
119	0	28	1	0	0	0	0	0	0	0	0	0	0	0	0	0	0	0	0	0	0	0	0	0	0	0	4	4	0	0	0	0	0
120	0	64	1	0	0	0	0	0	0	0	0	0	0	0	0	0	0	0	0	0	0	0	0	0	0	0	3	3	0	0	1	1	1
121	0	76	1	4.5	0	0	5	4	0	0.5	1.5	0.5	1	1	0	1	1	1	1	1	0	0	2	0	1	1	2	2	0	0	1	1	1
122	0	34	1	5.5	0	0	5	6	0	1	1	1	1	1.5	0	1	1	1	1	1	0	1	1	1	1	2	6	6	0	0	0	0	0
123	0	65	1	6.5	0	0	6	7	1	1	1	1	1	1.5	1	1	1	1	1	1	1	1	1	1	1	2	3	3	0	0	0	0	0
124	0	68	1	8.5	0	0	10	7	1	1.5	2	0.5	1.5	2	1	2	2	1	2	2	1	1	2	0	1	2	5	5	0	0	0	0	0
125	0	89	0	0	0	0	0	0	0	0	0	0	0	0	0	0	0	0	0	0	0	0	0	0	0	0	0	0	0	0	0	1	1
126	0	86	0	5.5	0	0	5	6	1	1	1	1	1	0.5	1	1	1	1	1	0	1	1	1	1	1	1	0	0	0	0	0	0	1
127	0	86	1	9.5	0	0	10	9	1.5	1.5	2.5	1.5	1	1.5	2	2	3	1	1	1	1	1	2	2	1	2	0	0	0	0	0	1	1
128	0	40	1	0	0	0	0	0	0	0	0	0	0	0	0	0	0	0	0	0	0	0	0	0	0	0	1	1	0	0	0	0	0
129	0	43	1	6	0	0	6	6	1	1	1	1	1	1	1	1	1	1	1	1	1	1	1	1	1	1	3	3	0	0	0	0	0
130	0	73	0	9	0	0	8	10	2	1.5	2	1	1	1.5	2	1	2	1	1	1	2	2	2	1	1	2	4	4	0	0	0	0	1
131	0	58	0	4	0	0	4	4	0.5	0	1	1	0.5	1	1	0	1	1	0	1	0	0	1	1	1	1	3	3	0	0	0	1	1
132	0	18	1	0	0	0	0	0	0	0	0	0	0	0	0	0	0	0	0	0	0	0	0	0	0	0	1	1	0	0	0	0	0
133	0	28	0	12	0	1	12	12	2	2.5	2	1.5	2	2	2	3	2	1	2	2	2	2	2	2	2	2	9	9	0	0	0	1	0
134	0	42	1	9	0	0	10	8	1.5	2	2	0.5	1	2	2	2	2	1	1	2	1	2	2	0	1	2	8	8	0	0	0	1	0
135	0	52	1	9.5	0	0	8	11	1	1	2.5	1	1.5	2.5	1	1	2	1	1	2	1	1	3	1	2	3	8	8	0	0	0	0	0
136	0	73	0	2.5	0	0	3	2	0	0	1	0	0.5	1	0	0	1	0	1	1	0	0	1	0	0	1	3	3	0	0	1	0	0
137	0	70	0	10	0	0	10	10	1	2.5	1.5	0.5	3	1.5	1	2	2	1	3	1	1	3	1	0	3	2	3	3	0	0	0	0	0
138	0	56	1	10	0	0	9	11	0.5	3	2	1	2	1.5	0	3	2	1	2	1	1	3	2	1	2	2	5	5	0	0	0	0	0
139	0	45	1	10	0	0	10	10	1	1.5	2.5	1	1.5	2.5	1	2	2	1	2	2	1	1	3	1	1	3	8	8	0	0	0	0	0
140	0	54	1	9.5	0	0	9	10	1	2	2	1	2	1.5	1	2	2	1	2	1	1	2	2	1	2	2	7	7	0	0	0	0	0
141	0	58	1	6	0	0	6	6	1	1	1	1	1	1	1	1	1	1	1	1	1	1	1	1	1	1	5	5	0	0	0	0	0
